# Supplementary material for: Are Routine Chest X-rays Necessary following Thoracic Surgery? A Systematic Literature Review and Meta-Analysis
Source: Cancers (Basel). 2022 Sep 7;14(18):4361. doi: 10.3390/cancers14184361 (PMC9496662; doi:10.3390/cancers14184361)
Supplement: Supplementary file 1 [file cancers-14-04361-s001.zip]

Archive with 2 entries (2 files):
- LCO_Search Strategie Full.pdf
- Registration Prospero.pdf
